# Supplementary material for: Photocatalytic Degradation of Naproxen: Intermediates and Total Reaction Mechanism
Source: Molecules. 2024 May 30;29(11):2583. doi: 10.3390/molecules29112583 (PMC11174131; doi:10.3390/molecules29112583)
Supplement: Supplementary file 1 [file molecules-29-02583-s001.zip]

Archive with 1 entries (1 files):
- molecules-3012906-supplementary.pdf
